# Supplementary material for: Oas1b-dependent Immune Transcriptional Profiles of West Nile Virus Infection in the Collaborative Cross
Source: G3 (Bethesda). 2017 Jun 5;7(6):1665–82. doi: 10.1534/g3.117.041624 (PMC5473748; doi:10.1534/g3.117.041624)
Supplement: Supplementary file 11 [file 1665FileS1.csv]

ID	Mating	RIX_ID	UW_Line	UWID	Cohort	Sex	Virus	Timepoint	Lab	D12_Percentage	dam_null_prob	dam_p_prob	dam_wc_prob	sire_null_prob	sire_p_prob	sire_wc_prob	Oas1b_status
13067x16912_133	13067x16912	133	17	1.12	2	M	WNV	12	Gale	0.036258158	0	0	1	1	0	0	High
13067x16912_134	13067x16912	134	17	2.12	2	M	WNV	12	Gale	5.456316986	0	0	1	1	0	0	High
13067x16912_135	13067x16912	135	17	3.12	2	M	WNV	12	Gale	-5.013093902	0	0	1	1	0	0	High
13067x5306_47	13067x5306	47	63	1.12	1	M	WNV	12	Gale	8.31574504	0	0	1	1	0	0	High
13067x5306_58	13067x5306	58	63	2.12	1	M	WNV	12	Gale	8.426714478	0	0	1	1	0	0	High
13067x5306_64	13067x5306	64	63	3.12	1	M	WNV	12	Gale	10.38746908	0	0	1	1	0	0	High
13140x16680_51	13140x16680	51	48	1.12	1	M	WNV	12	Gale	-12.03354298	1	0	0	1	0	0	Low
13140x16680_52	13140x16680	52	48	2.12	1	M	WNV	12	Gale	-18.83389262	1	0	0	1	0	0	Low
13421x16034_29	13421x16034	29	78	1.12	2	M	WNV	12	Gale	3.46720601	1	0	0	0	1	0	Mod
13421x16034_30	13421x16034	30	78	2.12	2	M	WNV	12	Gale	1.217285453	1	0	0	0	1	0	Mod
13421x16034_33	13421x16034	33	78	3.12	2	M	WNV	12	Gale	-9.183673469	1	0	0	0	1	0	Mod
13421x3260_37	13421x3260	37	93	1.12	4	M	WNV	12	Gale	-9.763476348	1	0	0	1	0	0	Low
13421x3260_42	13421x3260	42	93	3.12	4	M	WNV	12	Gale	0.519143413	1	0	0	1	0	0	Low
15119x16521_24	15119x16521	24	96	3.12	2	M	WNV	12	Gale	-9.343026387	1	0	0	1	0	0	Low
15155x8054_11	15155x8054	11	43	1.12	1	M	WNV	12	Gale	-1.128093159	0	0	1	1	0	0	High
15155x8054_12	15155x8054	12	43	2.12	1	M	WNV	12	Gale	4.233226837	0	0	1	1	0	0	High
15155x8054_13	15155x8054	13	43	3.12	1	M	WNV	12	Gale	1.524777637	0	0	1	1	0	0	High
15156x1566_359	15156x1566	359	3	1.12	2	M	WNV	12	Gale	-17.57425743	1	0	0	1	0	0	Low
15156x1566_360	15156x1566	360	3	2.12	2	M	WNV	12	Gale	-22.32866618	1	0	0	1	0	0	Low
15156x1566_361	15156x1566	361	3	3.13	2	M	WNV	12	Gale	-16.89189189	1	0	0	1	0	0	Low
15156x3252_17	15156x3252	17	19	2.12	1	M	WNV	12	Gale	-5.924412666	1	0	0	1	0	0	Low
15156x3252_31	15156x3252	31	19	3.12	1	M	WNV	12	Gale	-14.68395462	1	0	0	1	0	0	Low
16012x15119_65	16012x15119	65	55	3.12	2	M	WNV	12	Gale	-11.75722911	1	0	0	1	0	0	Low
16034x13067_34	16034x13067	34	79	1.12	2	M	WNV	12	Gale	2.076124567	0	1	0	0	0	1	High
16034x13067_36	16034x13067	36	79	2.12	2	M	WNV	12	Gale	2.931228861	0	1	0	0	0	1	High
16034x13067_42	16034x13067	42	79	3.12	2	M	WNV	12	Gale	4.87804878	0	1	0	0	0	1	High
16072x3393_152	16072x3393	152	56	1.12	2	M	WNV	12	Gale	-14.57019582	1	0	0	1	0	0	Low
16072x3393_153	16072x3393	153	56	2.12	2	M	WNV	12	Gale	-23.20307048	1	0	0	1	0	0	Low
16072x5346_61	16072x5346	61	81	1.12	2	M	WNV	12	Gale	3.453453453	1	0	0	0	0	1	High
16072x5346_68	16072x5346	68	81	3.12	2	M	WNV	12	Gale	4.140786749	1	0	0	0	0	1	High
16188x3252_248	16188x3252	248	4	1.12	3	M	WNV	12	Gale	-14.96642149	7.00E-09	0.999999993	0	1	0	0	Mod
16188x3252_249	16188x3252	249	4	2.12	3	M	WNV	12	Gale	1.307420495	7.00E-09	0.999999993	0	1	0	0	Mod
16188x3252_252	16188x3252	252	4	3.12	3	M	WNV	12	Gale	3.577081355	7.00E-09	0.999999993	0	1	0	0	Mod
16188x8005_87	16188x8005	87	25	1.12	2	M	WNV	12	Gale	-1.669034091	7.00E-09	0.999999993	0	0	0	1	High
16188x8005_88	16188x8005	88	25	2.12	2	M	WNV	12	Gale	-0.14461316	7.00E-09	0.999999993	0	0	0	1	High
16188x8005_89	16188x8005	89	25	3.12	2	M	WNV	12	Gale	1.829697396	7.00E-09	0.999999993	0	0	0	1	High
16211x13140_66	16211x13140	66	8	1.12	2	M	WNV	12	Gale	-17.43570348	1	0	0	1	0	0	Low
16211x16557_140	16211x16557	140	39	1.12	5	M	WNV	12	Gale	2.11166786	1	0	0	1	0	0	Low
16211x16557_141	16211x16557	141	39	2.12	5	M	WNV	12	Gale	-12.06959043	1	0	0	1	0	0	Low
16211x16557_142	16211x16557	142	39	3.12	5	M	WNV	12	Gale	-3.312101911	1	0	0	1	0	0	Low
16211x8049_44	16211x8049	44	110	1.12	3	M	WNV	12	Gale	-7.911001236	1	0	0	2.00E-09	0.999999998	0	Mod
16211x8049_45	16211x8049	45	110	2.12	3	M	WNV	12	Gale	-6.413766132	1	0	0	2.00E-09	0.999999998	0	Mod
16211x8049_46	16211x8049	46	110	3.12	3	M	WNV	12	Gale	6.821052632	1	0	0	2.00E-09	0.999999998	0	Mod
16441x8005_110	16441x8005	110	7	1.12	1	M	WNV	12	Gale	2.669584245	0	0	1	0	0	1	High
16441x8005_111	16441x8005	111	7	2.12	1	M	WNV	12	Gale	-4.333333333	0	0	1	0	0	1	High
16441x8005_112	16441x8005	112	7	3.12	1	M	WNV	12	Gale	1.255813953	0	0	1	0	0	1	High
16441x8024_124	16441x8024	124	45	1.12	3	M	WNV	12	Gale	6.570199452	0	0	1	1	0	0	High
16441x8024_125	16441x8024	125	45	2.12	3	M	WNV	12	Gale	4.588839941	0	0	1	1	0	0	High
16441x8024_126	16441x8024	126	45	3.12	3	M	WNV	12	Gale	1.184068891	0	0	1	1	0	0	High
16513x15156_127	16513x15156	127	9	1.12	5	M	WNV	12	Gale	-2.360655738	1.00E-09	0	0.999999999	1	0	0	High
16513x15156_138	16513x15156	138	9	2.12	5	M	WNV	12	Gale	1.035714286	1.00E-09	0	0.999999999	1	0	0	High
16513x15156_142	16513x15156	142	9	3.12	5	M	WNV	12	Gale	0.726643599	1.00E-09	0	0.999999999	1	0	0	High
16513x15156_282	16513x15156	282	9	4.12	8	M	WNV	12	Gale	7.676848875	1.00E-09	0	0.999999999	1	0	0	High
16513x15156_283	16513x15156	283	9	5.12	8	M	WNV	12	Gale	3.909054647	1.00E-09	0	0.999999999	1	0	0	High
16513x15156_285	16513x15156	285	9	6.12	8	M	WNV	12	Gale	8.592777086	1.00E-09	0	0.999999999	1	0	0	High
16513x16188_37	16513x16188	37	21	1.12	2	M	WNV	12	Gale	6.514806378	1.00E-09	0	0.999999999	7.00E-09	0.999999993	0	High
16513x16188_38	16513x16188	38	21	2.12	2	M	WNV	12	Gale	5.67061144	1.00E-09	0	0.999999999	7.00E-09	0.999999993	0	High
16513x16188_39	16513x16188	39	21	3.12	2	M	WNV	12	Gale	4.353620613	1.00E-09	0	0.999999999	7.00E-09	0.999999993	0	High
16513x8027_18	16513x8027	18	106	1.12	1	M	WNV	12	Gale	-0.258397933	1.00E-09	0	0.999999999	1	0	0	High
16513x8027_29	16513x8027	29	106	2.12	1	M	WNV	12	Gale	-0.756501182	1.00E-09	0	0.999999999	1	0	0	High
16513x8027_34	16513x8027	34	106	3.12	1	M	WNV	12	Gale	2.506142506	1.00E-09	0	0.999999999	1	0	0	High
16521x3260_75	16521x3260	75	80	2.12	6	M	WNV	12	Gale	-5.738177624	1	0	0	1	0	0	Low
16521x3260_80	16521x3260	80	80	3.12	6	M	WNV	12	Gale	-16.1326588	1	0	0	1	0	0	Low
16521x5391_29	16521x5391	29	97	1.12	3	M	WNV	12	Gale	-15.17027864	1	0	0	1	0	0	Low
16521x5391_33	16521x5391	33	97	3.12	3	M	WNV	12	Gale	-13.87826087	1	0	0	1	0	0	Low
16557x13067_78	16557x13067	78	31	1.12	3	M	WNV	12	Gale	3.552077062	1	0	0	0	0	1	High
16557x13067_79	16557x13067	79	31	2.12	3	M	WNV	12	Gale	2.284655758	1	0	0	0	0	1	High
16557x13067_80	16557x13067	80	31	3.12	3	M	WNV	12	Gale	4.763331336	1	0	0	0	0	1	High
16680x16750_16	16680x16750	16	104	1.12	3	M	WNV	12	Gale	-17.61764706	1	0	0	1	0	0	Low
16680x16750_27	16680x16750	27	104	3.12	3	M	WNV	12	Gale	-19.5380774	1	0	0	1	0	0	Low
16680x8016_47	16680x8016	47	50	2.12	2	M	WNV	12	Gale	-6.591276252	1	0	0	7.00E-09	0.999999993	0	Mod
16680x8016_48	16680x8016	48	50	3.12	2	M	WNV	12	Gale	-8.819395643	1	0	0	7.00E-09	0.999999993	0	Mod
16750x13421_129	16750x13421	129	65	1.12	4	M	WNV	12	Gale	-17.331813	1	0	0	1	0	0	Low
16750x13421_130	16750x13421	130	65	2.12	4	M	WNV	12	Gale	-22.17800289	1	0	0	1	0	0	Low
16750x15155_58	16750x15155	58	105	1.12	3	M	WNV	12	Gale	-1.433838591	1	0	0	0	0	1	High
16750x15155_81	16750x15155	81	105	2.12	3	M	WNV	12	Gale	3.620829943	1	0	0	0	0	1	High
16750x15155_82	16750x15155	82	105	3.12	3	M	WNV	12	Gale	0.324149109	1	0	0	0	0	1	High
16768x5035_45	16768x5035	45	111	2.12	1	M	WNV	12	Gale	-18.42016807	1	0	0	1	0	0	Low
16768x8021_88	16768x8021	88	66	1.12	4	M	WNV	12	Gale	-4.012036108	1	0	0	1	0	0	Low
16768x8021_89	16768x8021	89	66	2.12	4	M	WNV	12	Gale	0.213599146	1	0	0	1	0	0	Low
16768x8021_96	16768x8021	96	66	3.12	4	M	WNV	12	Gale	-22.70958613	1	0	0	1	0	0	Low
16785x773_15	16785x773	15	89	1.12	1	M	WNV	12	Gale	-0.687702265	1	0	0	1.00E-09	0	0.999999999	High
16785x773_16	16785x773	16	89	2.12	1	M	WNV	12	Gale	-6.962305987	1	0	0	1.00E-09	0	0.999999999	High
16785x773_19	16785x773	19	89	3.12	1	M	WNV	12	Gale	3.149224806	1	0	0	1.00E-09	0	0.999999999	High
16912x16211_21	16912x16211	21	10	1.12	1	M	WNV	12	Gale	-2.385849445	1	0	0	1	0	0	Low
16912x16211_22	16912x16211	22	10	2.12	1	M	WNV	12	Gale	-0.526315789	1	0	0	1	0	0	Low
16912x16211_94	16912x16211	94	10	3.12	1	M	WNV	12	Gale	-4.705882353	1	0	0	1	0	0	Low
16912x5489_85	16912x5489	85	41	3.12	2	M	WNV	12	Gale	-14.31283219	1	0	0	1	0	0	Low
18018x3460_81	18018x3460	81	99	1.12	5	M	WNV	12	Gale	-23.70689655	1	0	0	1	0	0	Low
18018x3460_83	18018x3460	83	99	2.12	5	M	WNV	12	Gale	-4.22135509	1	0	0	1	0	0	Low
3015x5358_26	3015x5358	26	90	1.12	4	M	WNV	12	Gale	-6.685690991	1	0	0	1	0	0	Low
3032x16188_47	3032x16188	47	11	1.12	1	M	WNV	12	Gale	10.00855432	0	0	1	7.00E-09	0.999999993	0	High
3032x16188_48	3032x16188	48	11	2.12	1	M	WNV	12	Gale	6.648199446	0	0	1	7.00E-09	0.999999993	0	High
3032x16188_65	3032x16188	65	11	3.12	1	M	WNV	12	Gale	7.673060884	0	0	1	7.00E-09	0.999999993	0	High
3032x16441_203	3032x16441	203	22	1.12	5	M	WNV	12	Gale	3.319232021	0	0	1	0	0	1	High
3032x16441_204	3032x16441	204	22	2.12	5	M	WNV	12	Gale	10.56877773	0	0	1	0	0	1	High
3032x16441_205	3032x16441	205	22	3.12	5	M	WNV	12	Gale	11.50409531	0	0	1	0	0	1	High
3154x16012_63	3154x16012	63	83	1.12	3	M	WNV	12	Gale	-1.716549296	1	0	0	1	0	0	Low
3154x3609_74	3154x3609	74	20	1.12	2	M	WNV	12	Gale	-13.66487455	1	0	0	1	0	0	Low
3154x3609_78	3154x3609	78	20	2.12	2	M	WNV	12	Gale	-6.19266055	1	0	0	1	0	0	Low
3252x8002_113	3252x8002	113	27	1.12	2	M	WNV	12	Gale	-3.732162459	1	0	0	0.99999975	2.50E-07	0	Low
3252x8002_114	3252x8002	114	27	2.12	2	M	WNV	12	Gale	-0.352664577	1	0	0	0.99999975	2.50E-07	0	Low
3252x8002_115	3252x8002	115	27	3.12	2	M	WNV	12	Gale	-8.808724832	1	0	0	0.99999975	2.50E-07	0	Low
3252x8042_90	3252x8042	90	12	1.12	1	M	WNV	12	Gale	-0.902837489	1	0	0	0	0	1	High
3252x8042_91	3252x8042	91	12	2.12	1	M	WNV	12	Gale	1.962494549	1	0	0	0	0	1	High
3252x8042_103	3252x8042	103	12	3.12	1	M	WNV	12	Gale	-0.034223135	1	0	0	0	0	1	High
3260x1566_2	3260x1566	2	100	2.12	1	M	WNV	12	Gale	1.694915254	1	0	0	1	0	0	Low
3260x5035_12	3260x5035	12	84	1.12	1	M	WNV	12	Gale	-4.253509145	1	0	0	1	0	0	Low
3260x5035_20	3260x5035	20	84	3.12	1	M	WNV	12	Gale	-12.78335191	1	0	0	1	0	0	Low
3393x8052_24	3393x8052	24	47	2.12	1	M	WNV	12	Gale	-17.71523179	1	0	0	1	0	0	Low
3460x16072_30	3460x16072	30	103	1.12	3	M	WNV	12	Gale	-17.03204047	1	0	0	1	0	0	Low
3564x16785_10	3564x16785	10	85	1.12	1	M	WNV	12	Gale	-0.05624297	0	0	1	1	0	0	High
3564x16785_15	3564x16785	15	85	2.12	1	M	WNV	12	Gale	7.534246575	0	0	1	1	0	0	High
3564x16785_16	3564x16785	16	85	3.12	1	M	WNV	12	Gale	5.61566203	0	0	1	1	0	0	High
3564x8027_11	3564x8027	11	71	1.12	1	M	WNV	12	Gale	2.20657277	0	0	1	1	0	0	High
3564x8027_12	3564x8027	12	71	2.12	1	M	WNV	12	Gale	10.383018	0	0	1	1	0	0	High
3564x8027_28	3564x8027	28	71	3.12	1	M	WNV	12	Gale	8.083375699	0	0	1	1	0	0	High
3609x5119_8	3609x5119	8	28	1.12	1	M	WNV	12	Gale	-6.535189482	1	0	0	1	0	0	Low
3609x5119_9	3609x5119	9	28	2.12	1	M	WNV	12	Gale	-19.20189648	1	0	0	1	0	0	Low
3609x5489_130	3609x5489	130	29	1.12	2	M	WNV	12	Gale	0.277874262	1	0	0	1	0	0	Low
3609x5489_132	3609x5489	132	29	3.12	2	M	WNV	12	Gale	-10.06289308	1	0	0	1	0	0	Low
4410x3460_40	4410x3460	40	68	2.12	1	M	WNV	12	Gale	2.297551789	1	0	0	1	0	0	Low
477x16912_109	477x16912	109	52	2.12	1	M	WNV	12	Gale	-12.20845481	1	0	0	1	0	0	Low
477x16912_110	477x16912	110	52	3.12	1	M	WNV	12	Gale	-4.470079308	1	0	0	1	0	0	Low
5119x8018_166	5119x8018	166	23	1.12	4	M	WNV	12	Gale	-4.780755177	1	0	0	1	0	0	Low
5119x8018_171	5119x8018	171	23	3.12	4	M	WNV	12	Gale	3.817642698	1	0	0	1	0	0	Low
5306x16521_30	5306x16521	30	102	1.12	3	M	WNV	12	Gale	-5.435401252	1	0	0	1	0	0	Low
5306x16521_34	5306x16521	34	102	3.12	3	M	WNV	12	Gale	-21.38620044	1	0	0	1	0	0	Low
5346x16768_130	5346x16768	130	58	1.12	2	M	WNV	12	Gale	2.162595114	0	0	1	1	0	0	High
5346x16768_139	5346x16768	139	58	2.12	2	M	WNV	12	Gale	2.536005009	0	0	1	1	0	0	High
5346x16768_140	5346x16768	140	58	3.12	2	M	WNV	12	Gale	7.343029443	0	0	1	1	0	0	High
5358x8046_71	5358x8046	71	73	1.12	5	M	WNV	12	Gale	4.48261416	1	0	0	0	0	1	High
5358x8046_72	5358x8046	72	73	2.12	5	M	WNV	12	Gale	1.111568547	1	0	0	0	0	1	High
5358x8046_73	5358x8046	73	73	3.12	5	M	WNV	12	Gale	2.253032929	1	0	0	0	0	1	High
5489x16557_83	5489x16557	83	32	1.12	3	M	WNV	12	Gale	-14.1776408	1	0	0	1	0	0	Low
5489x16557_104	5489x16557	104	32	2.12	3	M	WNV	12	Gale	-15.64387917	1	0	0	1	0	0	Low
8002x3032_276	8002x3032	276	14	1.12	3	M	WNV	12	Gale	5.069292487	0.99999975	2.50E-07	0	0	0	1	High
8002x3032_277	8002x3032	277	14	2.12	3	M	WNV	12	Gale	3.340595497	0.99999975	2.50E-07	0	0	0	1	High
8002x3032_278	8002x3032	278	14	3.12	3	M	WNV	12	Gale	6.394052045	0.99999975	2.50E-07	0	0	0	1	High
8002x8010_73	8002x8010	73	30	1.12	2	M	WNV	12	Gale	3.725910064	0.99999975	2.50E-07	0	1	0	0	Low
8002x8010_74	8002x8010	74	30	2.12	2	M	WNV	12	Gale	-11.73644475	0.99999975	2.50E-07	0	1	0	0	Low
8002x8010_75	8002x8010	75	30	3.12	2	M	WNV	12	Gale	-5.471478463	0.99999975	2.50E-07	0	1	0	0	Low
8004x8043_117	8004x8043	117	13	3.12	2	M	WNV	12	Gale	-13.56060606	1	0	0	1	0	0	Low
8004x8052_19	8004x8052	19	94	1.12	1	M	WNV	12	Gale	-16.70544439	1	0	0	1	0	0	Low
8004x8052_20	8004x8052	20	94	2.12	1	M	WNV	12	Gale	-6.089193825	1	0	0	1	0	0	Low
8004x8052_21	8004x8052	21	94	3.12	1	M	WNV	12	Gale	0.043290043	1	0	0	1	0	0	Low
8005x8002_31	8005x8002	31	15	1.12	1	M	WNV	12	Gale	4.234800839	0	0	1	0.99999975	2.50E-07	0	High
8005x8002_32	8005x8002	32	15	2.12	1	M	WNV	12	Gale	8.300738809	0	0	1	0.99999975	2.50E-07	0	High
8005x8002_33	8005x8002	33	15	3.12	1	M	WNV	12	Gale	2.063339731	0	0	1	0.99999975	2.50E-07	0	High
8005x8049_17	8005x8049	17	86	1.12	1	M	WNV	12	Gale	4.780196329	0	0	1	2.00E-09	0.999999998	0	High
8005x8049_18	8005x8049	18	86	2.12	1	M	WNV	12	Gale	6.664083688	0	0	1	2.00E-09	0.999999998	0	High
8005x8049_21	8005x8049	21	86	3.12	1	M	WNV	12	Gale	10.3	0	0	1	2.00E-09	0.999999998	0	High
8008x8016_195	8008x8016	195	42	1.12	3	M	WNV	12	Gale	0.656167979	0	0	1	7.00E-09	0.999999993	0	High
8008x8016_196	8008x8016	196	42	2.12	3	M	WNV	12	Gale	4.600326264	0	0	1	7.00E-09	0.999999993	0	High
8008x8016_197	8008x8016	197	42	3.12	3	M	WNV	12	Gale	-1.773981603	0	0	1	7.00E-09	0.999999993	0	High
8010x16441_47	8010x16441	47	16	1.12	1	M	WNV	12	Gale	4.80349345	1	0	0	0	0	1	High
8010x16441_48	8010x16441	48	16	2.12	1	M	WNV	12	Gale	10.62176166	1	0	0	0	0	1	High
8010x16441_49	8010x16441	49	16	3.12	1	M	WNV	12	Gale	4.32748538	1	0	0	0	0	1	High
8016x8004_45	8016x8004	45	75	1.12	1	M	WNV	12	Gale	2.633647799	7.00E-09	0.999999993	0	1	0	0	Mod
8016x8004_46	8016x8004	46	75	2.12	1	M	WNV	12	Gale	4.613038506	7.00E-09	0.999999993	0	1	0	0	Mod
8016x8004_48	8016x8004	48	75	3.12	1	M	WNV	12	Gale	0.494284832	7.00E-09	0.999999993	0	1	0	0	Mod
8021x16072_29	8021x16072	29	59	2.12	1	M	WNV	12	Gale	5.901911887	1	0	0	1	0	0	Low
8021x16072_80	8021x16072	80	59	3.12	1	M	WNV	12	Gale	-0.983203605	1	0	0	1	0	0	Low
8021x8033_57	8021x8033	57	87	2.12	2	M	WNV	12	Gale	-1.798983183	1	0	0	1	0	0	Low
8021x8033_61	8021x8033	61	87	3.12	2	M	WNV	12	Gale	-7.575180815	1	0	0	1	0	0	Low
8024x8049_103	8024x8049	103	38	1.12	4	M	WNV	12	Gale	-8.587533156	1	0	0	2.00E-09	0.999999998	0	Mod
8024x8049_123	8024x8049	123	38	2.12	4	M	WNV	12	Gale	-9.837335399	1	0	0	2.00E-09	0.999999998	0	Mod
8024x8049_124	8024x8049	124	38	3.12	4	M	WNV	12	Gale	0.934943514	1	0	0	2.00E-09	0.999999998	0	Mod
8026x5080_132	8026x5080	132	33	1.12	3	M	WNV	12	Gale	6.364022062	1	0	0	0	1	0	Mod
8026x5080_133	8026x5080	133	33	2.12	3	M	WNV	12	Gale	-7.473635947	1	0	0	0	1	0	Mod
8026x5080_134	8026x5080	134	33	3.12	3	M	WNV	12	Gale	-6.19923044	1	0	0	0	1	0	Mod
8027x8045_40	8027x8045	40	69	1.12	3	M	WNV	12	Gale	3.835616438	1	0	0	1	0	0	Low
8027x8045_41	8027x8045	41	69	2.12	3	M	WNV	12	Gale	-14.90599821	1	0	0	1	0	0	Low
8027x8045_45	8027x8045	45	69	3.12	3	M	WNV	12	Gale	-3.294117647	1	0	0	1	0	0	Low
8033x16768_59	8033x16768	59	91	3.12	3	M	WNV	12	Gale	-0.160449258	1	0	0	1	0	0	Low
8033x5346_84	8033x5346	84	60	1.12	2	M	WNV	12	Gale	2.647412756	1	0	0	0	0	1	High
8033x5346_85	8033x5346	85	60	2.12	2	M	WNV	12	Gale	3.767851717	1	0	0	0	0	1	High
8033x5346_86	8033x5346	86	60	3.12	2	M	WNV	12	Gale	4.393442623	1	0	0	0	0	1	High
8034x8043_41	8034x8043	41	77	1.12	1	M	WNV	12	Gale	0.94055681	4.30E-08	0	0.999999957	1	0	0	High
8034x8043_60	8034x8043	60	77	2.12	1	M	WNV	12	Gale	9.436325678	4.30E-08	0	0.999999957	1	0	0	High
8034x8043_63	8034x8043	63	77	3.12	1	M	WNV	12	Gale	3.528555838	4.30E-08	0	0.999999957	1	0	0	High
8034x8048_159	8034x8048	159	34	1.12	2	M	WNV	12	Gale	9.46000812	4.30E-08	0	0.999999957	1	0	0	High
8034x8048_160	8034x8048	160	34	2.12	2	M	WNV	12	Gale	11.5004122	4.30E-08	0	0.999999957	1	0	0	High
8034x8048_168	8034x8048	168	34	3.12	2	M	WNV	12	Gale	7.722157548	4.30E-08	0	0.999999957	1	0	0	High
8036x18018_32	8036x18018	32	54	1.12	2	M	WNV	12	Gale	4.591513616	0	0	1	1	0	0	High
8036x18018_35	8036x18018	35	54	2.12	2	M	WNV	12	Gale	7.687051589	0	0	1	1	0	0	High
8036x18018_36	8036x18018	36	54	3.12	2	M	WNV	12	Gale	5.248807089	0	0	1	1	0	0	High
8036x3609_54	8036x3609	54	92	1.12	5	M	WNV	12	Gale	2.858809802	0	0	1	1	0	0	High
8036x3609_57	8036x3609	57	92	2.12	5	M	WNV	12	Gale	1.842610365	0	0	1	1	0	0	High
8036x3609_66	8036x3609	66	92	3.12	5	M	WNV	12	Gale	-0.850051003	0	0	1	1	0	0	High
8042x16513_56	8042x16513	56	18	1.12	4	M	WNV	12	Gale	1.478953356	0	0	1	1.00E-09	0	0.999999999	High
8042x16513_57	8042x16513	57	18	2.12	4	M	WNV	12	Gale	-1.797124601	0	0	1	1.00E-09	0	0.999999999	High
8042x16513_58	8042x16513	58	18	3.12	4	M	WNV	12	Gale	-0.723182001	0	0	1	1.00E-09	0	0.999999999	High
8043x8008_178	8043x8008	178	35	1.12	6	M	WNV	12	Gale	8.740359897	1	0	0	0	0	1	High
8043x8008_179	8043x8008	179	35	2.12	6	M	WNV	12	Gale	14.78978979	1	0	0	0	0	1	High
8043x8008_180	8043x8008	180	35	3.12	6	M	WNV	12	Gale	7.993421053	1	0	0	0	0	1	High
8045x4410_24	8045x4410	24	70	2.12	1	M	WNV	12	Gale	-7.129798903	1	0	0	1	0	0	Low
8045x4410_31	8045x4410	31	70	3.12	1	M	WNV	12	Gale	-2.973812694	1	0	0	1	0	0	Low
8046x8004_5	8046x8004	5	74	1.12	1	M	WNV	12	Gale	3.485148515	0	0	1	1	0	0	High
8046x8004_6	8046x8004	6	74	2.12	1	M	WNV	12	Gale	3.195266272	0	0	1	1	0	0	High
8046x8004_27	8046x8004	27	74	3.12	1	M	WNV	12	Gale	4.117902037	0	0	1	1	0	0	High
8048x15155_166	8048x15155	166	46	1.12	3	M	WNV	12	Gale	8.867924528	1	0	0	0	0	1	High
8048x15155_167	8048x15155	167	46	2.12	3	M	WNV	12	Gale	2.910360885	1	0	0	0	0	1	High
8048x15155_178	8048x15155	178	46	3.12	3	M	WNV	12	Gale	8.616780045	1	0	0	0	0	1	High
8048x8008_28	8048x8008	28	88	1.12	1	M	WNV	12	Gale	10.74346405	1	0	0	0	0	1	High
8048x8008_29	8048x8008	29	88	2.12	1	M	WNV	12	Gale	5.418292154	1	0	0	0	0	1	High
8048x8008_36	8048x8008	36	88	3.12	1	M	WNV	12	Gale	12.64822134	1	0	0	0	0	1	High
8048x8026_108	8048x8026	108	36	1.12	2	M	WNV	12	Gale	7.670221493	1	0	0	1	0	0	Low
8048x8026_109	8048x8026	109	36	2.12	2	M	WNV	12	Gale	-23.20746712	1	0	0	1	0	0	Low
8048x8026_110	8048x8026	110	36	3.12	2	M	WNV	12	Gale	-5.93532542	1	0	0	1	0	0	Low
8049x8010_86	8049x8010	86	40	1.12	2	M	WNV	12	Gale	7.549395459	2.00E-09	0.999999998	0	1	0	0	Mod
8049x8010_91	8049x8010	91	40	2.12	2	M	WNV	12	Gale	-14.6024707	2.00E-09	0.999999998	0	1	0	0	Mod
8049x8010_92	8049x8010	92	40	3.12	2	M	WNV	12	Gale	-13.01071004	2.00E-09	0.999999998	0	1	0	0	Mod
8052x13421_31	8052x13421	31	95	3.12	3	M	WNV	12	Gale	-15.2	1	0	0	1	0	0	Low
8052x3415_30	8052x3415	30	44	1.12	2	M	WNV	12	Gale	1.530612245	1	0	0	0	1	0	Mod
8052x3415_33	8052x3415	33	44	2.12	2	M	WNV	12	Gale	-2.348484848	1	0	0	0	1	0	Mod
8052x3415_34	8052x3415	34	44	3.12	2	M	WNV	12	Gale	4.031311155	1	0	0	0	1	0	Mod
8054x8036_83	8054x8036	83	62	1.12	4	M	WNV	12	Gale	14.45404556	1	0	0	0	0	1	High
8054x8036_84	8054x8036	84	62	2.12	4	M	WNV	12	Gale	4.39598477	1	0	0	0	0	1	High
8054x8036_95	8054x8036	95	62	3.12	4	M	WNV	12	Gale	10.73345259	1	0	0	0	0	1	High
8056x8033_114	8056x8033	114	61	1.12	3	M	WNV	12	Gale	-16.9469599	1	0	0	1	0	0	Low
8056x8033_116	8056x8033	116	61	3.12	3	M	WNV	12	Gale	-13.27993255	1	0	0	1	0	0	Low
